# Supplementary material for: Long-term impact of undergraduate community-based clinical training on community healthcare practice in Japan: a cross-sectional study
Source: BMC Med Educ. 2020 Oct 1;20:337. doi: 10.1186/s12909-020-02258-3 (PMC7528470; doi:10.1186/s12909-020-02258-3)
Supplement: Supplementary file 1 — Additional file 1: Supplementary Table. Question items in the self-administered questionnaire used in this study. Question items in the self-administered questionnaire used in this study. [file 12909_2020_2258_MOESM1_ESM.xlsx]

## Sheet: Sheet1
Supplementary Table. Question items in the self-administered questionnaire used in this study.
1. I would like to ask you about your clinical training as a student.
1-1. Did you attend community-based clinical training (excluding hospital visits to determine a residency hospital)?	Select one: “yes” or “no”
1-2. What experiences did you have during the training?
1-2-1. Outpatient care	Select one: “yes” or “no”
1-2-2. Inpatient care	Select one: “yes” or “no”
1-2-3. Home medical care	Select one: “yes” or “no”
1-2-4. Home nursing care	Select one: “yes” or “no”
1-2-5. Outpatient day long-term care	Select one: “yes” or “no”
1-2-6. Long-term care facility	Select one: “yes” or “no”
1-2-7. Rehabilitation	Select one: “yes” or “no”
1-2-8. Medical checkups	Select one: “yes” or “no”
1-2-9. Vaccination	Select one: “yes” or “no”
1-2-10. Health education for residents or patients	Select one: “yes” or “no”
1-2-11. Mobile clinic	Select one: “yes” or “no”
1-3. Where and how long did you attend the training?	Free text: Enter facility and department name, and training days
2． I would like to ask you about your attitudes during medical school admissions.
2-1. Did you think practicing community healthcare was worthwhile?	Visual analogue scale; 0-100mm; not at all, extremely
2-2. Were you confident about practicing community healthcare?	Visual analogue scale; 0-100mm; not at all, extremely
2-3. Did you want to work in a rural area?	Visual analogue scale; 0-100mm; not at all, extremely
3. I would like to ask you about your current work environment.
3-1. Please write the name of your main facility and its address.	Free text: Enter facility name and address
3-2. Please select your main specialty (specify the closest one).	Select one: general internal medicine, respiratory medicine, cardiology, gastroenterology, nephrology, neurology, metabolism and endocrinology, hematology, allergology, rheumatology, infectious diseases, psychosomatic internal medicine, general surgery, chest surgery, cardiovascular surgery, breast surgery, broncho-esophagological surgery, gastrointestinal surgery, proctology, pediatric surgery, …
3-3. Home care
3-3-1. Home medical care	5-point Likert scale: “usually,” “often,” “sometimes,” “rarely,” or “never”
3-3-2. Participation in discharge planning conference	5-point Likert scale: “usually,” “often,” “sometimes,” “rarely,” or “never”
3-4. Preventive care
3-4-1. Vaccination	5-point Likert scale: “usually,” “often,” “sometimes,” “rarely,” or “never”
3-4-2. Health education for residents or patients	5-point Likert scale: “usually,” “often,” “sometimes,” “rarely,” or “never”
3-4-3. Medical checkups	5-point Likert scale: “usually,” “often,” “sometimes,” “rarely,” or “never”
3-5. Interprofessional collaboration
3-5-1. Collaboration with healthcare professionals	5-point Likert scale: “usually,” “often,” “sometimes,” “rarely,” or “never”
3-5-2. Collaboration with welfare professionals	5-point Likert scale: “usually,” “often,” “sometimes,” “rarely,” or “never”
3-5-3. Collaboration with administrative professionals	5-point Likert scale: “usually,” “often,” “sometimes,” “rarely,” or “never”
3-5-4. Collaboration with community residents	5-point Likert scale: “usually,” “often,” “sometimes,” “rarely,” or “never”
3-6. Caring for the social security system
3-6-1. Participation in community care conference	5-point Likert scale: “usually,” “often,” “sometimes,” “rarely,” or “never”
3-6-2. Comprehension of long-term care insurance system	5-point Likert scale: “usually,” “often,” “sometimes,” “rarely,” or “never”
3-6-3. Involvement in community-based integrated care system	5-point Likert scale: “usually,” “often,” “sometimes,” “rarely,” or “never”
3-7. Education for young professionals on community healthcare
3-7-1. Community healthcare education at a primary care setting	5-point Likert scale: “usually,” “often,” “sometimes,” “rarely,” or “never”
3-7-2. Community healthcare education at educational institutions	5-point Likert scale: “usually,” “often,” “sometimes,” “rarely,” or “never”
4. I would like to ask you about your living environment.
4-1. Your hometown	Select one; “urban,” “neither urban nor rural,” or “rural”
4-2. Your spouse's hometown	Select one; “urban,” “neither urban nor rural,” or “rural”
4-3. What did you focus on while choosing your current living place?
4-3-1. Research environment	5-point Likert scale: “yes,” “rather yes,” “neither yes nor no,” “rather no,” or “no”
4-3-2. Engagement in advanced medical care	5-point Likert scale: “yes,” “rather yes,” “neither yes nor no,” “rather no,” or “no”
4-3-3. Child education	5-point Likert scale: “yes,” “rather yes,” “neither yes nor no,” “rather no,” or “no”
4-3-4. Engagement in home care	5-point Likert scale: “yes,” “rather yes,” “neither yes nor no,” “rather no,” or “no”
4-3-5. Living near relatives	5-point Likert scale: “yes,” “rather yes,” “neither yes nor no,” “rather no,” or “no”
4-3-6. Engagement in specific medical care	5-point Likert scale: “yes,” “rather yes,” “neither yes nor no,” “rather no,” or “no”
4-3-7. Living with spouse and child	5-point Likert scale: “yes,” “rather yes,” “neither yes nor no,” “rather no,” or “no”
4-3-8. Engagement in primary care/general medicine	5-point Likert scale: “yes,” “rather yes,” “neither yes nor no,” “rather no,” or “no”
